# Supplementary material for: Antagonism in Orthotospoviruses Is Reflected in Plant Small RNA Profile
Source: Viruses. 2025 May 30;17(6):789. doi: 10.3390/v17060789 (PMC12197435; doi:10.3390/v17060789)
Supplement: Supplementary file 1 [file viruses-17-00789-s001.zip › Table S1.xlsx]

## Sheet: Sheet1
Virus-virus interaction experiment setup and percentage of disease incidence described in 3.1
INSV	Disease	INSV	Disease incidence
Single	incidence	Mixed	INSV infected	TSWV infected		Mixed infected
INSV(X)	1	INSV( X) + TSWV(X)	1		0.4		0.4
INSV(0.8X)	1	INSV(0.8X) + TSWV(X)	1		0.2		0.2
INSV(0.6X)	0.8	INSV(0.6X) + TSWV(X)	1		0.2		0.2
INSV(0.4X)	1	INSV(0.4X) + TSWV( X)	0.8		0.6		0.4
INSV(0.2X)	0.6	INSV(0.2X) + TSWV(X)	0		0.6		0
TSWV	Disease	TSWV	Disease incidence
Single	incidence	Mixed	TSWV infected		INSV infected	Mixed-infected
TSWV(X)	1	TSWV(X) + INSV(X)	0		1		0
TSWV(0.8X)	1	TSWV(0.8X) + INSV(X)	0.2		1		0.2
TSWV(0.6X)	0.6	TSWV(0.6X) + INSV(X)	0.2		1		0.2
TSWV(0.4X)	0.2	TSWV(0.4X) + INSV(X)	0.2		1		0.2
TSWV(0.2X)	0	TSWV(0.2X) + INSV(X)	0		1		0
