# Supplementary material for: Antagonism in Orthotospoviruses Is Reflected in Plant Small RNA Profile
Source: Viruses. 2025 May 30;17(6):789. doi: 10.3390/v17060789 (PMC12197435; doi:10.3390/v17060789)
Supplement: Supplementary file 1 [file viruses-17-00789-s001.zip › Table S2.xlsx]

## Sheet: miRNA_summary
cluster	length	mature_miRNA	annotated_miRNA	MxNC	INSVxNC	TSWVxNC	MxINSV	MxTSWV	INSVxTSWV
Cluster_15354	20	UGACAGAAGAGAGUGAGCAC	ath-miR156a-5p	N	N	N	N	N	N
Cluster_4696	20	UGACAGAAGAGAGUGAGCAC	ath-miR156a-5p	N	N	N	N	N	N
Cluster_52111	20	UGACAGAAGAGAGUGAGCAC	ath-miR156a-5p	N	N	N	N	N	N
Cluster_70163	20	UGACAGAAGAGAGUGAGCAC	ath-miR156a-5p	N	N	N	N	N	N
Cluster_83307	20	UGACAGAAGAGAGUGAGCAC	ath-miR156a-5p	N	N	N	N	N	N
Cluster_25762	21	UUGACAGAAGAUAGAGAGCAC	ath-miR157a-5p	N	N	N	N	N	N
Cluster_52465	21	UUGACAGAAGAUAGAGAGCAC	ath-miR157a-5p	N	N	N	N	N	N
Cluster_81475	21	UUGACAGAAGAUAGAGAGCAC	ath-miR157a-5p	N	N	N	N	N	N
Cluster_23429	21	UUUGGAUUGAAGGGAGCUCUA	ath-miR159a	N	N	N	N	N	N
Cluster_29685	21	UUUGGAUUGAAGGGAGCUCUA	ath-miR159a	N	N	N	N	N	N
Cluster_10898	21	UGCCUGGCUCCCUGUAUGCCA	ath-miR160a-5p	N	N	N	N	N	N
Cluster_15363	21	UGCCUGGCUCCCUGUAUGCCA	ath-miR160a-5p	N	N	N	N	N	N
Cluster_6835	21	UGCCUGGCUCCCUGUAUGCCA	ath-miR160a-5p	N	N	N	N	N	DOWN
Cluster_80452	21	UGCCUGGCUCCCUGUAUGCCA	ath-miR160a-5p	N	N	N	N	N	N
Cluster_1845	21	UCGGACCAGGCUUCAUUCCCC	ath-miR165a-3p	N	N	N	N	N	N
Cluster_46864	21	UCGGACCAGGCUUCAUUCCCC	ath-miR165a-3p	N	N	N	N	N	N
Cluster_47738	21	UCGGACCAGGCUUCAUUCCCC	ath-miR165a-3p	N	N	N	N	N	N
Cluster_63182	21	UCGGACCAGGCUUCAUUCCCC	ath-miR165a-3p	N	N	N	N	N	N
Cluster_69434	21	UCGGACCAGGCUUCAUUCCCC	ath-miR165a-3p	N	N	N	N	N	N
Cluster_78931	21	UCGGACCAGGCUUCAUUCCCC	ath-miR165a-3p	N	N	N	N	N	N
Cluster_82000	21	UCGGACCAGGCUUCAUUCCCC	ath-miR165a-3p	N	N	N	N	N	N
Cluster_9475	21	UCGGACCAGGCUUCAUUCCCC	ath-miR165a-3p	N	N	N	N	N	N
Cluster_20767	21	UCGGACCAGGCUUCAUUCCUC	ath-miR166a-3p	DOWN	DOWN	N	N	N	N
Cluster_47310	21	UGAAGCUGCCAGCAUGAUCUA	ath-miR167a-5p	N	N	N	N	N	N
Cluster_83846	21	UGAAGCUGCCAGCAUGAUCUA	ath-miR167a-5p	N	N	N	N	N	N
Cluster_50174	21	UCGCUUGGUGCAGGUCGGGAC	ath-miR168a-5p	UP	N	UP	N	N	N
Cluster_51165	21	UAUUGGCCUGGUUCACUCAGA	ath-miR170-5p	N	N	UP	N	DOWN	DOWN
Cluster_31058	21	UUGAGCCGCGCCAAUAUCACG	ath-miR171b-3p	N	N	N	N	N	N
Cluster_42312	21	AGAUAUUGGUGCGGUUCAAUG	ath-miR171c-5p	N	N	UP	N	N	N
Cluster_24379	21	AGAAUCUUGAUGAUGCUGCAU	ath-miR172a	N	N	N	N	N	N
Cluster_70749	21	AGAAUCUUGAUGAUGCUGCAU	ath-miR172a	N	UP	N	N	N	N
Cluster_66506	21	GGAAUCUUGAUGAUGCUGCAG	ath-miR172c	UP	UP	UP	N	N	N
Cluster_57432	21	AAGCUCAGGAGGGAUAGCGCC	ath-miR390a-5p	UP	UP	UP	N	N	N
Cluster_28051	20	UUGGCAUUCUGUCCACCUCC	ath-miR394a	N	N	N	N	N	N
Cluster_67214	21	CUGAAGUGUUUGGGGGAACUC	ath-miR395a	N	N	UP	N	DOWN	DOWN
Cluster_56468	21	UUCCACAGCUUUCUUGAACUU	ath-miR396a-5p	N	N	UP	N	N	N
Cluster_65640	21	UUCCACAGCUUUCUUGAACUG	ath-miR396a-5p	N	N	N	N	N	N
Cluster_71657	21	UGUGUUCUCAGGUCGCCCCUG	ath-miR398b-3p	UP	UP	N	N	UP	UP
Cluster_82699	21	UGUGUUCUCAGGUCGCCCCUG	ath-miR398b-3p	UP	UP	N	N	UP	UP
Cluster_45545	21	UGCCAAAGGAGAGUUGCCCUG	ath-miR399a	N	N	UP	N	N	N
Cluster_15464	21	UUAGAUUCACGCACAAACUCG	ath-miR403-3p	UP	UP	N	N	N	N
Cluster_38996	21	UUAGAUUCACGCACAAACUCG	ath-miR403-3p	UP	UP	N	N	N	N
Cluster_73090	22	CGUGAUAUUGGUUUGGCUCAUC	ghr-miR479	N	N	N	N	N	N
Cluster_27577	22	UCGCUUGGUGCAGGUCGGGACC	nta-miR168a	N	N	N	N	N	N
Cluster_81517	22	UCGCUUGGUGCAGGUCGGGACC	nta-miR168a	N	N	N	N	N	N
Cluster_48725	21	AAAUGUUCUUCGAGUAUCUUC	nta-miR6020a-5p	N	N	N	N	N	N
Cluster_80537	20	UGACAUCUUCAAAACCCACU	nta-miR6147	UP	UP	UP	N	N	N
Cluster_21429	21	UUGAUACGCACCUGAAUCGGC	nta-miR6149a	N	N	N	N	N	N
Cluster_42174	21	UAGGACCAUAUUCACUAUUUG	nta-miR6153	N	N	N	N	N	N
Cluster_79828	21	UAGGACCAUAUUCACUAUUUG	nta-miR6153	N	N	N	N	N	N
Cluster_8147	21	UAAGGUUGCCUUGCUCUUGUA	nta-miR6155	N	N	N	N	N	N
Cluster_1910	21	UGGUAGACGUAGGAUUUGAAG	nta-miR6157	N	N	N	N	N	N
Cluster_24410	21	UGGUAGACGUAGGAUUUGAAA	nta-miR6157	N	N	N	N	N	N
Cluster_12560	21	UAUGUUCUCAGGUCGCCCCUG	osa-miR398b	UP	UP	N	N	N	UP
Cluster_13131	21	UAUGUUCUCAGGUCGCCCCUG	osa-miR398b	UP	UP	UP	N	UP	UP
Cluster_27615	21	AUCAUGCUAUCCCUUUGGACU	ptc-miR393a-3p	UP	UP	UP	N	N	N
Cluster_29823	21	AUCAUGCUAUCCCUUUGGACU	ptc-miR393a-3p	UP	UP	UP	N	N	N
Cluster_42815	21	UUGUCAGGCUUGUGAUUCUCC	rgl-miR7972	N	N	N	N	N	N
Cluster_46348	21	UACGCAGGAGAGAUGAUGCUG	stu-miR391-5p	UP	UP	UP	N	N	N
Cluster_79369	22	UUUUAGCCAGAGUUGUUUUCCC	stu-miR6024-3p	N	N	N	N	N	N
Cluster_38622	24	AUUUUUGAAUGGAAGGCCCAUGUG	stu-miR8016	N	N	N	N	N	N
Cluster_24813	22	UUUGUCUUUCCGAUGCCUCCCA	stu-miR8036-3p	N	N	N	N	N	N
Cluster_64183	21	UUGAGCCGUGCCAAUAUCUCA	zma-miR171f-3p	N	N	N	N	N	N
Cluster_10071	21	GGAUCCCUUGAAGGAAAAGAC		UP	UP	UP	N	N	N
Cluster_1098	21	UCCAUGUCGGCUUCAAGUUCA		N	N	N	N	N	N
Cluster_12030	23	CCGAAUGAAUGGGGAGCGUGGGA		UP	N	UP	N	N	N
Cluster_12509	21	AACAUACGCCUCAGGGUCGGA		N	N	UP	N	N	N
Cluster_12545	21	AGCACAUGCCAUCGAGGAAAC		UP	N	UP	N	N	DOWN
Cluster_12548	21	CGGAAAUACAGGCUGAUUAGU		N	N	UP	N	N	N
Cluster_1324	21	GGGCGAGUCAUCUGCGACAGG		UP	UP	N	N	N	N
Cluster_13566	21	UCAAUUAAACUCUAUUCGACC		N	N	N	N	N	N
Cluster_13988	21	CUGCCACCCCACUCAGAUCUG		N	N	UP	N	N	N
Cluster_15044	21	CUGCCACCCCAAUCAAAUCUG		UP	UP	UP	N	N	N
Cluster_15501	21	UUAUACAGAGAAACCGCGGUC		UP	UP	UP	N	N	N
Cluster_16378	21	AUCAUGCUAUCCCUUCGGACU		N	N	N	N	N	N
Cluster_16567	21	GGAAUGUUGGCUGGCUCGACA		N	N	UP	N	DOWN	DOWN
Cluster_1746	21	ACAUUCAUCAAGGAUUGGUCU		N	N	N	N	N	N
Cluster_19303	21	CUUCUCUUUCAAUGAUUCGGU		UP	UP	UP	N	N	N
Cluster_21176	24	UCCUAAGAGAUGUGCCAUAUUACC		N	N	N	N	N	N
Cluster_2158	21	UCAACUAGGAUCCAUUUUGAC		N	N	UP	N	N	N
Cluster_21774	21	AAUAAUCGACAUUAGACACUC		UP	UP	UP	N	N	N
Cluster_21838	21	UUGUCGAGAAGUCACAUGGAC		N	N	N	N	N	N
Cluster_23176	24	UCUAGUUAAUAUUAUAAGCCUGUU		N	N	N	N	N	N
Cluster_23306	21	CUUGGACAGUUAUGCAGAAUU		UP	UP	UP	N	N	N
Cluster_23916	24	UUCGGGAGUUGGUUGAUCUUGCUC		N	N	N	N	N	N
Cluster_23952	21	ACACUAACUGGAGCAUUGAGC		UP	UP	UP	N	N	N
Cluster_24982	21	ACGUAUGAUAUUAACUGGAAG		UP	UP	N	N	N	N
Cluster_25060	21	AAUCACAUCUGUGCACCUGGU		N	N	N	N	N	N
Cluster_2549	21	UCGUGAGACAAAAAGGAGCCU		N	N	N	N	N	N
Cluster_26639	21	UUUUGACUUUUGGGAUAGGCC		N	N	UP	N	N	N
Cluster_27366	20	CCUUAGUCGAAGUGUUCUCA		N	N	N	N	N	N
Cluster_27562	22	UUCUCAUUGGUGAUAUCGUGAC		N	N	N	N	N	N
Cluster_27982	21	AGAUGUUGGUGCGGUUCAAUG		N	N	UP	N	DOWN	DOWN
Cluster_28607	21	GCAGGGACGAGGUAGAGCAUG		UP	UP	N	N	N	N
Cluster_29373	20	CUUUACUCGUGUGUUUUCAC		N	N	N	N	N	N
Cluster_29543	21	UCCAUUCUGAAUGAGUUGACU		N	N	N	N	N	N
Cluster_29783	21	UUUUUUACUGUAUACCGACUG		UP	UP	UP	N	N	N
Cluster_31957	21	CCGUGGAAUCAAUACAGACUU		UP	UP	UP	N	N	N
Cluster_33557	21	GGAAACUUGCGUUUUGGGGUC		N	N	N	N	N	N
Cluster_345	21	UUAAAUAGAGCGGCACGGACA		UP	UP	UP	N	N	N
Cluster_34690	24	ACUCGAUUAAGAUCCAUUACGGCU		N	N	N	N	N	N
Cluster_36249	24	UAUUAGUCUGUUGAAACUUUCACC		N	UP	N	N	N	N
Cluster_36442	21	UUUUGGAUUGGAUGCUCAGAU		N	N	N	N	N	N
Cluster_38078	21	UACUAUGUUGCUUGGACUCUC		N	N	UP	N	N	N
Cluster_39938	22	UUGCACUGGGUACAACUGUAAG		N	N	N	N	DOWN	DOWN
Cluster_40207	21	AAGUGAUUUCAUGAACUCAUC		N	N	N	N	N	N
Cluster_40659	21	UUAAUGCUAGUUUUGGAUCCG		N	N	N	N	N	N
Cluster_41160	21	CCGGUCCAUCUUCAUGAAUUC		N	N	N	N	N	N
Cluster_41530	22	AUUGACUUGGAGCUAAUGUUAC		UP	UP	UP	N	N	N
Cluster_42504	21	UUGUGAUACGGAGCAUUAGCC		N	N	N	N	N	N
Cluster_42505	21	UCUAUUCUACAUGAGUCGACU		N	N	N	N	N	N
Cluster_43270	21	AGAUAUUGAUGCGACUCAAUC		N	UP	N	N	N	N
Cluster_43915	21	GAUUCAGGACUUGCAUUAAAU		N	N	N	N	N	N
Cluster_44205	21	UCGAGAACACUGGAUUAAAGU		N	N	N	N	N	N
Cluster_44726	21	UUGCCCGGACUCUCUAAAAAU		N	N	UP	N	N	N
Cluster_44851	21	AGCUUAGUGCAUUGGGCUGCC		N	N	N	N	N	N
Cluster_45072	21	UUAAUGCUAGUUUUGGAUCCG		N	N	N	N	N	N
Cluster_45416	23	AUUAAUGGGAGCUAUGGAUUGAU		UP	UP	UP	N	N	N
Cluster_45917	22	UCAUUUUUCCGCUUUAUCCAUU		N	N	N	N	N	N
Cluster_46596	21	ACAUAGCAUUAUUUGAAGACC		N	N	N	N	N	N
Cluster_46636	21	CGAUAAGGGAUGUUACGGUCU		N	N	N	N	N	N
Cluster_46832	21	UCGACUAAGGUCUGUUCGACC		N	N	N	N	N	N
Cluster_47821	22	AAUUUGUUUGUUGAUGGUCAUC		N	N	UP	N	DOWN	DOWN
Cluster_48317	21	CCCAUUAGUUGAUUGUUCUUG		N	N	N	N	N	N
Cluster_48726	22	ACAUUUACACGUACCUUGUAUG		N	N	N	N	N	N
Cluster_48852	22	CAUUGGGUAUGUUACGGAUCAU		N	N	N	N	N	N
Cluster_50311	21	AUAGGGACGAGGUAGAGCAUG		UP	UP	N	N	N	N
Cluster_50743	21	AUUUGCCGGAGUGAAAUGAGU		N	N	UP	N	N	N
Cluster_51666	21	ACUCGGACAUGAUUUCAUUGU		UP	UP	UP	N	N	N
Cluster_51714	21	GUGUUUAUCGUUGCUUCAAUU		N	N	N	N	N	N
Cluster_55221	21	AAUCAAUCUUGACCUUCCAUU		N	N	N	N	N	N
Cluster_56943	21	GGAUUCCUUGGAGGAAGAGAC		UP	UP	UP	N	N	N
Cluster_5846	21	CUAUUAAUGCUAACUAUGCCC		UP	UP	UP	N	N	N
Cluster_59121	20	CCUUAGUCGAAGUGUUUUCA		N	N	N	N	N	N
Cluster_59882	21	UUUUGAAUUUUGGGGUAGGUC		DOWN	DOWN	N	N	DOWN	DOWN
Cluster_6038	21	CGAAAACAUGCGAUUAAGGUC		N	N	N	N	N	N
Cluster_60629	21	UCUAUGUUGCUCGGUUCCUUC		N	N	N	N	DOWN	N
Cluster_60839	22	CUGAGAACACAUGAUUAAGACC		UP	UP	UP	N	N	N
Cluster_63436	22	AGCAUAGAUCCAAUGAGUGACU		N	N	UP	N	N	N
Cluster_66065	21	AGAUAACAUUAUUUGGGGAUC		N	N	UP	N	N	N
Cluster_66562	22	CUCGAGACUAGUAUUGUUCAUU		N	UP	N	N	N	N
Cluster_66937	21	UCUGCCGCUUAGAAAAGUUUG		N	N	N	N	N	N
Cluster_67117	21	UAUAAAGAGGUGUCUAGGACU		UP	N	UP	N	N	N
Cluster_6742	21	UUAUACAGAGAAACCGCGGUC		UP	UP	UP	N	N	N
Cluster_67614	21	GGUAUUGGUGGGUUGGAAAGC		N	N	UP	N	N	N
Cluster_67679	22	UUUCUCUUUGACACAGUGCCGA		N	N	N	N	N	DOWN
Cluster_68545	21	CAACUCUUGAAUUUUGGCCUC		UP	UP	UP	N	N	N
Cluster_68832	21	CGAAACUAUAAUCUUAAAGGU		N	N	N	N	N	N
Cluster_6894	21	AUGUCACCGUCGUCCCUAUGA		N	N	N	N	N	N
Cluster_69206	21	AAGAAAACAUCUGACAUCCCU		N	N	UP	N	N	N
Cluster_69819	21	GCCCUUGGCAUGUAGAUUACC		UP	UP	UP	N	N	N
Cluster_6990	20	AACUGAACACCUCUACUGAG		UP	UP	UP	N	N	N
Cluster_7272	21	AAAUCAACGAUAGACGCUUGC		N	N	N	N	N	N
Cluster_72903	21	CGACUAAGGGCUAUCUCGACC		N	N	N	N	N	N
Cluster_72910	22	UUCACAACUAAGGCUUUUAAUG		N	N	N	N	N	N
Cluster_74188	21	UUUUGAUUAAUGUUGUAUGUC		UP	UP	UP	N	N	N
Cluster_74699	21	AGAUGUUGCCGGAUUCGUGUU		N	N	UP	N	DOWN	DOWN
Cluster_78352	21	GUUUGUUGCAGACAUAGGGCA		UP	UP	UP	N	N	N
Cluster_79218	24	AUCCGACAUGGGUGCGACAACACU		N	N	N	N	N	N
Cluster_79313	21	GGAUCCCUUGAAGGAAAAGAC		UP	UP	UP	N	N	N
Cluster_7966	20	CGGAAACCCUUUUAGCUUUG		UP	UP	UP	N	N	N
Cluster_79825	24	GAGAAUCCCACAUGCAUCCGGCGA		N	N	N	N	N	N
Cluster_79973	21	CCUUAGUCGAGUGUUCUCAGA		N	N	N	N	N	N
Cluster_81094	22	UUGCACUGGGUACAACUGUAAG		N	N	N	N	DOWN	DOWN
Cluster_81683	21	CAAAUGAGUUCUCUUUACACC		UP	UP	UP	N	N	N
Cluster_81787	21	CAUUAAAACAGGUUCUUGAGU		UP	UP	UP	N	N	N
Cluster_82160	21	AGAACGGGUUGUUAGCAUACU		N	N	N	N	N	N
Cluster_8280	21	CAACACCCUUUUCUCUUUGGC		UP	UP	UP	N	N	N
Cluster_83063	21	UUGAGUUAAUGUUACAUGUCU		N	N	N	N	N	N
Cluster_84234	21	CGAGCACACACGAUUAAGGUC		N	N	N	N	N	N
Cluster_8507	21	CAGCGUCAUUUUUGGAGGAUC		UP	N	UP	N	N	N
Cluster_86481	21	UAUCUGAUUGGCGUGGCAGAU		N	N	N	N	N	N
Cluster_9709	21	CACAUCCGUCUAACUAAGGGC		UP	N	UP	N	N	N
Cluster_9940	21	AAUAAUCAUUUGGGGUAGAUU		N	N	N	N	N	N
